# Supplementary material for: Phylogenetic analyses reveal molecular signatures associated with functional divergence among Subtilisin like Serine Proteases are linked to lifestyle transitions in Hypocreales
Source: BMC Evol Biol. 2016 Oct 19;16:220. doi: 10.1186/s12862-016-0793-y (PMC5069783; doi:10.1186/s12862-016-0793-y)
Supplement: Additional file 1: Table S1. — Accession IDs of protein sequences included in the phylogenetic analysis (XLSX 16 kb) [file 12862_2016_793_MOESM1_ESM.xlsx]

## Sheet: Sheet1
Table S1: Accession IDs of protein sequences included in the phylogenetic analysis
	Gene ID
Genome	S08.005	S08.054	S53.001
F. graminearum	FGSG_11472T0	FGSG_09382T0	FGSG_10343T0
	FGSG_06332T0	FGSG_10525T0	FGSG_12142T0
	FGSG_06572T0	FGSG_10595T0	FGSG_03072T0
	FGSG_00121T0	FGSG_10712T0
		FGSG_11405T0
		FGSG_00192T0
		FGSG_00806T0
		FGSG_02976T0
		FGSG_03315T0
		FGSG_08012T0
		FGSG_08464T0
F. oxysporum	KNA97892.1	KNA98322.1	KNB01264.1
	KNB05977.1	KNA99240.1	KNB20214.1
	KNB05978.1	KNA95679.1	KNB10036.1
	KNB05979.1	KNA95893.1	KNB14833.1
	KNB05980.1	KNB07705.1
	KNB05981.1	KNB09167.1
	KNB16097.1	KNB01528.1
	KNB05158.1	KNB01712.1
	KNB12493.1	KNB03327.1
	KNB15085.1	KNB03638.1
		KNB03639.1
		KNB19813.1
		KNB12744.1
		KNB14666.1
		KNB16422.1
T. reesei	EGR47699	EGR50513	EGR45082
	EGR46959	EGR49466	EGR44815
	EGR45779	EGR46243	EGR44146
	EGR49944	EGR46166	EGR44148
	EGR49095	EGR47158	EGR45289
	EGR50997
B. bassiana	XP_008594322.1	XP_008593762.1	XP_008602495.1
	XP_008603131.1	XP_008593638.1	XP_008602110.1
	XP_008602612.1	XP_008603476.1	XP_008601128.1
	XP_008602472.1	XP_008602820.1	XP_008600950.1
	XP_008602014.1	XP_008602589.1	XP_008600613.1
	XP_008599611.1	XP_008601899.1	XP_008600240.1
	XP_008597963.1	XP_008600639.1	XP_008600019.1
		XP_008600462.1	XP_008599276.1
		XP_008598622.1	XP_008599198.1
		XP_008597936.1	XP_008598297.1
		XP_008597825.1	XP_008597508.1
		XP_008597677.1	XP_008597506.1
		XP_008596972.1	XP_008596908.1
			XP_008595924.1
C. militaris	XP_006674562.1	XP_006666358.1	XP_006666867.1
	XP_006670114.1	XP_006665458.1	XP_006665422.1
	XP_006667582.1	XP_006672839.1	XP_006673987.1
		XP_006670629.1	XP_006673513.1
		XP_006670589.1	XP_006673130.1
		XP_006670332.1	XP_006673087.1
		XP_006669564.1	XP_006672522.1
		XP_006669518.1	XP_006670169.1
		XP_006668384.1	XP_006668287.1
			XP_006668244.1
			XP_006668012.1
			XP_006667777.1
			XP_006667775.1
			XP_006667309.1
			XP_006667043.1
P. lilacinum	Pl_g3158.t1	Pl_g1105.t1	Pl_g10138.t1
	Pl_g3207.t1	Pl_g1155.t1	Pl_g11385.t1
	Pl_g4279.t1	Pl_g1616.t1	Pl_g11557.t1
	Pl_g4570.t1	Pl_g2945.t1	Pl_g11902.t1
	Pl_g5613.t1	Pl_g3236.t1	Pl_g4701.t1
	Pl_g5939.t1	Pl_g3276.t1	Pl_g6422.t1
	Pl_g9153.t1	Pl_g3795.t1	Pl_g6922.t1
	Pl_g9199.t1	Pl_g3880.t1	Pl_g8958.t1
	Pl_g10199.t1	Pl_g4033.t1	Pl_g9000.t1
	Pl_g10487.t1	Pl_g4677.t1
		Pl_g7663.t1
		Pl_g9521.t1
		Pl_g10926.t1
		Pl_g10997.t1
T. inflatum	Ti_g7451.t	Ti_g5718.t	Ti_g1912.t1
	Ti_g9890.t	Ti_g7366.t	Ti_g5853.t1
	Ti_g2193.t	Ti_g7463.t	Ti_g6107.t1
	Ti_g3215.t	Ti_g7740.t	Ti_g8013.t1
		Ti_g8542.t	Ti_g8045.t1
		Ti_g8977.t	Ti_g8901.t1
		Ti_g9066.t	Ti_g3162.t1
		Ti_g2719.t
M. acridum	XP_007813810.1	XP_007807911.1	XP_007813151.1
	XP_007811004.1	XP_007815016.1	XP_007809262.1
	XP_007812468.1	XP_007810725.1	XP_007815168.1
	XP_007816042.1	XP_007813188.1	XP_007808365.1
	XP_007809312.1	XP_007810847.1	XP_007815569.1
	XP_007811751.1	XP_007814940.1	XP_007807535.1
	XP_007812197.1	XP_007815269.1	XP_007806883.1
		XP_007814373.1	XP_007815492.1
		XP_007815345.1	XP_007809290.1
		XP_007812076.1
		XP_007807399.1
		XP_007815931.1
		XP_007811482.1
		XP_007811723.1
		XP_007815324.1
M. robertsii	XP_007824688.1	XP_007824357.2	XP_007824724.1
	XP_007824788.2	XP_007824446.1	XP_007821070.2
	XP_007825629.2	XP_007824522.1	XP_007821731.1
	XP_007825712.2	XP_007824890.1	XP_007823455.1
	XP_007826614.1	XP_007824907.1	XP_007823916.2
	XP_007820844.2	XP_007825825.1	XP_007817497.2
	XP_007821062.1	XP_007825901.1	XP_007817888.1
	XP_007822804.1	XP_007826087.1	XP_007819313.1
	XP_007816681.1	XP_007826435.1	XP_007819525.1
	XP_007825804.1	XP_007826449.1
	XP_007820588.1	XP_007826566.1
		XP_007821864.1
		XP_007823684.1
		XP_007823932.1
		XP_007823937.1
		XP_007824016.1
		XP_007818597.1
		XP_007819378.1
		XP_007819469.1
		XP_007819470.1
P. chlamydosporia	Pc_g8047.t	Pc_g8112.t	Pc_g315.t1
	Pc_g8386.t	Pc_g8917.t	Pc_g1077.t1
	Pc_g3398.t	Pc_g8927.t	Pc_g8757.t1
	Pc_g6498.t	Pc_g9521.t	Pc_g9837.t1
		Pc_g1148.t	Pc_g6960.t1
		Pc_g1152.t
		Pc_g3125.t
		Pc_g3427.t
		Pc_g4800.t
		Pc_g5365.t
		Pc_g6166.t
		Pc_g6512.t
		Pc_g7328.t
		Pc_g7411.t
		Pc_g7711.t

## Sheet: Sheet2
>BB	gi|667643861|ref|XP	008593762.1|	cuticle-degrading	protease	bassiasin	I	precursor	[Beauveria	bassiana	ARSEF	2860]
>BB	gi|667643613|ref|XP	008593638.1|	Peptidase	S8	[Beauveria	bassiana	ARSEF	2860]
>BB	gi|667663289|ref|XP	008603476.1|	subtilisin-like	protease	PR1F	[Beauveria	bassiana	ARSEF	2860]
>BB	gi|667661977|ref|XP	008602820.1|	subtilisin-like	protease	PR1F	[Beauveria	bassiana	ARSEF	2860]
>BB	gi|667661515|ref|XP	008602589.1|	subtilisin-like	protease	PR1G	[Beauveria	bassiana	ARSEF	2860]
>BB	gi|667660135|ref|XP	008601899.1|	subtilisin-like	serine	protease	[Beauveria	bassiana	ARSEF	2860]
>BB	gi|667657615|ref|XP	008600639.1|	subtilisin-like	protease	PR1F	[Beauveria	bassiana	ARSEF	2860]
>BB	gi|667657261|ref|XP	008600462.1|	subtilisin-like	protease	PR1F	[Beauveria	bassiana	ARSEF	2860]
>BB	gi|667653581|ref|XP	008598622.1|	subtilase-like	protein	[Beauveria	bassiana	ARSEF	2860]
>BB	gi|667652209|ref|XP	008597936.1|	subtilisin-like	protease	Pr1A	[Beauveria	bassiana	ARSEF	2860]
>BB	gi|667651987|ref|XP	008597825.1|	subtilisin-like	protease	Pr1A	[Beauveria	bassiana	ARSEF	2860]
>BB	gi|667651691|ref|XP	008597677.1|	sublitisin-like	protease	[Beauveria	bassiana	ARSEF	2860]
>BB	gi|667650281|ref|XP	008596972.1|	subtilisin-like	protease	Pr1B	[Beauveria	bassiana	ARSEF	2860]

## Sheet: Sheet3
>BB	gi|667643861|ref|XP	008593762.1|	cuticle-degrading	protease	bassiasin	I	precursor	[Beauveria	bassiana	ARSEF	2860]
>BB	gi|667643613|ref|XP	008593638.1|	Peptidase	S8	[Beauveria	bassiana	ARSEF	2860]
>BB	gi|667663289|ref|XP	008603476.1|	subtilisin-like	protease	PR1F	[Beauveria	bassiana	ARSEF	2860]
>BB	gi|667661977|ref|XP	008602820.1|	subtilisin-like	protease	PR1F	[Beauveria	bassiana	ARSEF	2860]
>BB	gi|667661515|ref|XP	008602589.1|	subtilisin-like	protease	PR1G	[Beauveria	bassiana	ARSEF	2860]
>BB	gi|667660135|ref|XP	008601899.1|	subtilisin-like	serine	protease	[Beauveria	bassiana	ARSEF	2860]
>BB	gi|667657615|ref|XP	008600639.1|	subtilisin-like	protease	PR1F	[Beauveria	bassiana	ARSEF	2860]
>BB	gi|667657261|ref|XP	008600462.1|	subtilisin-like	protease	PR1F	[Beauveria	bassiana	ARSEF	2860]
>BB	gi|667653581|ref|XP	008598622.1|	subtilase-like	protein	[Beauveria	bassiana	ARSEF	2860]
>BB	gi|667652209|ref|XP	008597936.1|	subtilisin-like	protease	Pr1A	[Beauveria	bassiana	ARSEF	2860]
>BB	gi|667651987|ref|XP	008597825.1|	subtilisin-like	protease	Pr1A	[Beauveria	bassiana	ARSEF	2860]
>BB	gi|667651691|ref|XP	008597677.1|	sublitisin-like	protease	[Beauveria	bassiana	ARSEF	2860]
>BB	gi|667650281|ref|XP	008596972.1|	subtilisin-like	protease	Pr1B	[Beauveria	bassiana	ARSEF	2860]
