# Supplementary material for: Phylogenetic analyses reveal molecular signatures associated with functional divergence among Subtilisin like Serine Proteases are linked to lifestyle transitions in Hypocreales
Source: BMC Evol Biol. 2016 Oct 19;16:220. doi: 10.1186/s12862-016-0793-y (PMC5069783; doi:10.1186/s12862-016-0793-y)
Supplement: Additional file 7: Table S2. — Functional Divergence in Subtilisin (S08.005). (XLSX 39 kb) [file 12862_2016_793_MOESM7_ESM.xlsx]

## Sheet: Type_I
TableS2.1: Functional Divergence Type I in Subtilisin (S08.005)
Nectriaceae vs. Cordycipitaceae/Clavicipitaceae				Nectriaceae vs. Ophiocordyciptaceae				Cordycipitaceae/Clavicipitaceae vs. ophiocordycipitaceae
ThetaML	0.9992			ThetaML	0.9992			ThetaML	0.1432
SE Theta	0.079892			SE Theta	0.075343			SE Theta	0.069332
Sites	fx|XP5977|F. oxysporum	bb|XP2612|B. bassiana		sites	fx|XP5977|F. oxysporum	pl|XP5939|P. lilacinum		Sites	bb|XP2612|B. bassiana	pl|XP5939|P. lilacinum
1410	F1413	D389		1350	T364	G514		1361	I356	W524
1697	V596	L564		1066	V316	G317		1649	P526	P706
1429	T427	P403		1429	T427	P571
1560	E493	T460		1617	L535	V680
1066	V316	S301		1697	V596	L739
1350	T364	G346		1410	F413	D557
1310	Y347	R329		1354	Y368	A518
1617	L535	V499		1558	A491	P636
1646	D556	D522		1554	G489	A634
1615	R533	S497		1068	R318	K319
1354	Y368	D350		1416	R418	N562
1357	M371	P353		1310	Y347	S497
1361	V374	I356		1414	M416	T560
1371	E380	G362		1523	N483	V628
1616	V534	I498		1626	E543	T689
1365	N376	G358		1373	L382	Q532
1372	E381	P363		1413	K415	K559
1521	S481	S448		991	I271	V272
1517	R477	A444		1620	E537	D683
995	Q273	P258		1357	M371	L521
1428	T426	V402		1365	N376	D526
1693	N592	D560		1323	L359	M509
1518	P478	Q445		1519	R479	E624
1628	S545	D510		888	M205	N205
1572	A502	D469		1616	V534	R679
1005	N275	S260		1372	E381	P531
991	I271	L255		1576	I507	A651
1408	A411	S387		1692	D591	Y734
1009	D279	T264		1645	D555	A702
1554	G489	T456		1696	I595	I738
1565	L498	T465		1693	N592	H735
1068	R318	K303		1371	E380	V530
1632	G549	T514		1428	T426	K570
1650	L560	V526		932	T226	V228
1311	F348	F330		1560	E493	S638
1552	T487	N454		995	Q273	G274
1378	M387	Y369		1649	P559	P706
1623	E540	E505		1559	H492	V637
1360	T373	I355		1646	D556	R703
1566	E499	I466		1694	M593	T736
1373	L382	V364		1409	G412	R556
1645	D555	S521		1574	F504	M649
1359	S372	G354		1627	L544	I690
1523	N483	R450		1623	E540	H686
1352	P366	P348		1369	S378	T528
1416	R418	N394		1389	A396	I546
1414	M416	F392		1650	L560	I707
1622	G539	G504		1517	R477	P622
1379	S388	A370		1312	T349	T499
1577	Y507	L474		1552	T487	K632
1369	S378	G360		1071	L321	T322
1326	D362	T344		1368	Q377	G527
1694	M593	H561		1072	A322	A323
1322	L358	D340		1067	G317	A318
1314	W351	Y333		1322	L358	E508
1413	K415	V391		1319	E356	E506
1574	F504	L471		989	S269	A270
1520	W480	L447		1374	S383	S533
1626	E543	S508		1379	S388	A538
1629	V546	I511		1005	N275	S276
1319	E356	D338		1572	A502	V647
984	A264	P248		1524	I484	L629
1065	A315	S300		1425	S423	T567
1313	T350	T332		1518	P478	E623
1522	F482	L449		1008	S278	S279
1696	I595	V563		1309	V346	S496
1633	L550	D515		1387	G394	A544
1380	A389	G371		1415	L417	L561
1627	L544	V509		1426	S424	T568
1625	R542	A507		1065	A315	A316
1519	R479	S446		1328	I363	V513
1567	P500	A467		1577	Y507	L652
1071	L321	T306		1630	T547	R693
988	T268	V252		1318	N355	F505
1356	I370	V352		1565	L498	Y643
1374	S383	S365		1633	L550	Q697
1425	S423	S399		1695	F594	V737
1415	L417	L393		931	L225	I227
1695	F594	A562		1009	D279	D280
1006	G276	S261		1069	G319	E320
1389	A396	L378		1388	I395	A545
1559	H492	M459		1573	G503	S648
1620	E537	G502		1317	T353	T504
1576	I506	S473		1351	A365	A515
1323	L359	I341		1563	F496	I641
932	T226	V211		1520	W480	L625
1424	A422	M398		1628	S545	S691
1072	A322	S307		1355	M368	D519
1612	L530	L494		1321	L357	A507
1008	S278	A263		1408	A411	T555
1317	T354	N336		1326	D362	Q512
888	M205	M190		1632	G549	Q695
1328	I363	V345		1612	L530	F675
1524	I484	I451		1419	I421	V565
1644	D554	D520		1562	T495	N640
1691	F590	L558		1555	I490	Q635
1613	P531	S494		1311	F348	F498
931	L225	Y210		1313	T350	S500
1412	A414	P390		1324	K360	K510
983	G263	G247		1553	G488	G633
1309	V346	A328		1571	Q501	A646
1067	G317	G302		944	P230	P232
1692	D591	K559		985	D264	D266
934	V228	V213		988	T268	T269
1555	I490	T457		1314	W351	W501
1562	T495	H462		1315	G352	G502
985	D265	Q249		1361	V374	W524
1368	Q377	G359		1370	Y379	Y529
1409	G412	F388		1378	M387	M537
1426	S424	P400		1380	A389	T539
1427	G425	A401		1412	A414	P558
1525	T485	T452		1424	A422	S566
1553	G488	A455		1522	F482	F627
1619	I536	L501		1624	T541	R687
1069	G319	G304		1625	R542	K688
1351	A365	A347		1644	D554	D701
1388	I395	I377		1648	L558	L705
1621	P538	P503		1691	F590	L733
933	G227	G212		934	V228	V230
944	P230	P215		1070	V320	A321
987	I267	I251		889	D206	D206
992	G272	G256		992	G272	G273
1353	G367	G349		1566	E499	V644
1631	F548	A513		986	V266	I267
1318	N355	W337		1352	P366	P516
1430	L428	Q404		1575	N505	Y650
1573	G503	T470		1564	A497	S642
1419	I421	L397		1525	T485	S630
1571	Q501	A468		896	T212	T212
1647	Y557	R522		933	G227	G229
1563	F496	L463		935	A229	A231
1564	K497	D464		983	G263	G264
1315	G352	G334		984	A264	A265
1324	K360	K342		987	I267	I268
1387	G394	G376		990	S270	S271
1634	P551	P516		1006	G276	G277
1648	L558	L524		1007	W277	W278
1651	Y561	W527		1316	P353	P503
889	D206	D191		1325	P361	P511
896	T212	T197		1353	G367	G517
935	A229	A214		1356	I370	I520
986	V266	I250		1359	S372	S522
989	S269	S253		1360	T373	T523
990	S270	S254		1375	G384	G534
1007	W277	W262		1376	T385	T535
1070	V320	V305		1377	S386	S536
1312	T349	S331		1390	A397	A547
1316	P353	P335		1391	L398	L548
1321	L357	L339		1427	G425	A569
1325	P361	P343		1430	L428	Q572
1370	Y379	Y361		1526	N486	N631
1375	G384	G366		1561	Y494	Y639
1376	T385	T367		1567	P500	P645
1377	S386	S368		1613	P531	S676
1390	A397	A379		1619	I536	L682
1391	L388	L380		1621	P538	P684
1526	N486	N453		1622	G539	G685
1561	Y494	Y460		1629	V546	V692
1575	N505	Y472		1631	F548	A694
1624	T541	S506		1634	P551	P697
1630	T547	S512		1647	Y557	R704
1649	P559	P525		1651	Y561	W708
1689	K588	G556		1689	K588	G731
1690	A589	S557		1690	A589	S732
1558	A491	K458		1615	R533	T678
1355	M369	D351		1521	S481	P626

## Sheet: Type_II
Functional Divergence Type II in Subtilisin S08.005
Nectriaceae vs. Cordycipitaceae/Clavicipitaceae			Nectriaceae vs. Ophiocordyciptaceae			Cordycipitaceae/Clavicipitaceae vs. ophiocordycipitaceae
N	57		N	64		N	89
C	41		C	45		C	29
R	68		R	57		R	48
Theta-II	0.64815		Theta-II	0.576089		Theta-II	-0.162629
Theta SE	0.07596		Theta SE	0.074653		Theta SE	0.286306
Ar	0.630576		Ar	0.58723		Ar	-0.380073
PIr	0.31213		PIr	0.31213		PIr	0.31213
Sites	fx|XP5977|F. Oxysporum	bb|XP2612|B. Bassiana	sites	fx|XP5977|F. Oxysporum	pl|XP5939|P. Lilacinum	Sites	bb|XP2612|B. Bassiana	pl|XP5939|P. Lilacinum
1575	N505	Y472	1427	G425	A569
1689	K588	G556	1430	L428	Q572		No Divergence
1690	A589	S557	1647	Y557	R704
1564	K497	D464	1689	K588	G731
1571	Q501	A468	1690	A589	S732
1647	Y557	R523	1613	E531	S676
1318	N355	W337	1619	I536	L682
1430	L428	Q404	1631	F548	A694
985	D265	Q249	1651	Y561	W708
1409	G412	F388	1564	K497	S642
1427	G425	A401	1575	N505	Y650
1553	G488	A455	1566	E499	V644
986	V266	I250	1380	A389	T539
1312	T349	S331	1412	A414	P558
1624	T541	S506	1624	T541	R687
1630	T547	S512	1424	A422	S566
1692	D591	K559	1571	Q501	A646
1309	V346	A328	1326	D362	Q512
1412	A414	P390	1408	A411	T555
1008	S278	A263	1565	L498	Y643
1072	A322	S307	1695	F594	V737
932	T226	V211	1318	N355	F505
1576	I506	S473	1633	L550	Q696
1559	H492	M459	1309	V346	S496
1620	E537	G502	1387	G394	A544
1695	F594	A562	1518	P478	E623
988	T268	V252	1425	S423	T567
1519	R479	S446	1379	S388	A538
1625	R542	A507	989	S269	A270
1380	A389	G371	1322	L358	E508
1633	L550	D515	1071	L321	T322
1313	T350	T332	1552	T487	K632
1065	A315	S300	1525	T485	S630
1626	E543	S508	986	V266	I267
1413	K415	V391	934	V228	V230
1322	L358	D339	1625	R542	K688
1694	M593	H561	1691	F590	L733
1326	D362	T334	1361	V374	W524
1379	S388	A370	1313	T350	S500
1622	G539	G504	1623	E540	H686
1416	R418	N394	1409	G412	R556
1651	Y561	W527	1694	M593	T736
1563	F496	L463	1646	D556	R703
1523	N483	R450	1559	H590	V637
1419	I421	L397	1371	E380	V530
1573	G503	T470	1645	D555	A702
1631	F548	A513	1692	D591	Y734
1368	Q377	G359	1576	I506	A651
1426	S424	T400	1372	E381	P531
1619	I536	L501	1616	V534	R679
1359	S372	G354	1519	R479	E624
1645	D555	S521	1365	N376	D526
1373	L382	V364	1620	E537	D683
1566	E499	I466	1626	E543	T689
1623	E540	E505	1419	I421	V565
1632	G549	T514	1612	L530	F675
1565	L498	T465	1523	N483	V628
1554	G489	T456	1632	G549	Q695
1009	D279	T264	1321	L357	A507
1408	A411	S387	1520	W480	L625
934	V228	V213	1563	F496	I641
931	L225	Y210	931	L225	I227
1613	P539	S495	1009	D279	D280
1572	A502	D469	1573	G503	S648
1691	F590	L558	1630	T547	R693
1628	S545	D510	1328	I363	V513
1328	I363	V345	1577	Y507	L652
1693	N592	D560	1426	S424	T568
1424	A422	M398	1066	V316	G317
1410	F413	D389	1414	M416	T560
1323	L359	I341	1410	F413	D557
1560	E493	T460	1354	Y368	A518
1066	V316	S301	1310	Y347	S497
1372	E381	P363	1416	R418	N562
1615	R533	S497	1558	A491	P636
1354	Y368	D350	1524	I484	L629
1357	M371	P353	1572	A503	V647
1616	V534	I498	1428	T426	K570
1389	A396	L378	1560	E493	S638
1517	R477	A444	1517	R477	P622
1361	V374	I356	1368	Q377	G527
1428	T426	V402	1355	M369	D519
1071	L321	T306	1555	I490	Q635
1627	L544	V509	1615	R533	T678
1522	F482	L449	1389	A396	I546
1696	I595	V563	1369	S378	T528
1319	E356	D338	1627	L544	I690
1646	D556	D522	1574	F504	M649
1310	Y347	R329	995	Q273	G274
1555	I490	T457	1696	I595	I738
1562	T495	H462	1323	L359	M509
1520	W480	L447	1413	K415	K559
1574	F504	L471	1350	T364	G514
1558	A491	K458	1373	L382	Q532
1314	W351	Y333	1429	T427	P571
1369	S378	G360	1697	V596	L739
1577	Y507	L474	1617	L535	V680
1414	M416	F392	1554	G489	A634
1355	M369	D351	1068	R318	K319
1378	M387	Y369	1357	M371	L521
1650	L560	V526	1005	N275	S276
991	I271	L255	1562	T495	N640
1518	P478	Q445
995	Q273	P258
1697	V596	L564
1429	T427	P403
1350	T364	G346
1365	N376	G358
1005	N275	S260
Description:	N	No. of sites with no change between two clusters
	C	No. of sites with conserved change between two clusters
	R	No. of sites with radical change between two clusters
	Theta-II	Estimate of theta II by the simplified maximum likelihood method
	Theta SE	Standard error of the theta II estimated by the simplified maximum likelihood method
	Ar	Proportion of radical changes under F2- state ( type II functional divergence)
	PIr	Proportion of radical changes under F0- state ( no functional divergence)

## Sheet: RVS
Rate Variation among Sites (RVS) result of Subtilisin S08.005
Nectriaceae						Clavicipitaceae						Ophiocordycipitaceae
Alpha		0.039515				Alpha	1.52664					Alpha	1.31194
D		0.91565				D	3.65088					D	2.97899
N		166				N	166					N	166
SITE	Xk	Rk	RESIDUE	Type II Divergence		SITE	Xk	Rk	RESIDUE	Type II Divergence		SITE	Xk	Rk	RESIDUE	Type II Divergence
1005	7.99989	3.13661	N275	Yes		1310	16.9229	3.1934	R329	Yes		1554	11.8726	2.65339	A634	Yes
1066	7.99989	3.13661	V316	Yes		1646	15.7253	2.99549	D522	Yes		1416	10.856	2.4644	N562	Yes
1068	7.99989	3.13661	R318			1361	14.113	2.72903	I356	Yes		1310	10.5425	2.40612	S497	Yes
1350	7.99989	3.13661	T364	Yes		1371	13.9353	2.69966	G362			1521	10.3198	2.36472	P626
1354	7.99989	3.13661	Y368	Yes		1616	13.5544	2.63672	I498	Yes		1414	9.93604	2.29337	T560	Yes
1355	7.99989	3.13661	M369	Yes		1355	13.1321	2.56691	D351	Yes		1615	9.44385	2.20187	T678	Yes
1357	7.99989	3.13661	M371	Yes		1365	12.0247	2.3839	G358	Yes		1523	8.22485	1.97525	V628	Yes
1410	7.99989	3.13661	F413	Yes		1372	11.9871	2.37768	P363	Yes		1626	8.06421	1.94538	T689	Yes
1428	7.99989	3.13661	T426	Yes		1558	11.6316	2.31894	K458	Yes		1373	8.05396	1.94348	Q532	Yes
1429	7.99989	3.13661	T427	Yes		995	10.1366	2.07186	P258	Yes		1413	7.97876	1.9295	K559	Yes
1517	7.99989	3.13661	R477	Yes		1693	9.81067	2.018	D560	Yes		1555	7.96167	1.92632	Q635	Yes
1521	7.99989	3.13661	S481			1628	9.72278	2.00347	D510	Yes		991	7.948	1.92378	V272
1555	7.99989	3.13661	I490	Yes		1518	9.71912	2.00287	Q445	Yes		1620	7.88306	1.91171	D683	Yes
1558	7.99989	3.13661	A491	Yes		1562	9.66785	1.9944	H462	Yes		1562	7.58911	1.85706	N640	Yes
1560	7.99989	3.13661	E493	Yes		1572	9.61658	1.98592	D469	Yes		1365	7.5686	1.85325	D526	Yes
1562	7.99989	3.13661	T495	Yes		1555	9.57996	1.97987	T457	Yes		1323	7.53101	1.84626	M509	Yes
1615	7.99989	3.13661	R533	Yes		991	7.9668	1.71327	L255	Yes		1519	7.44897	1.83101	E624	Yes
1617	7.99989	3.13661	L535			1408	7.90039	1.7023	S387	Yes		1355	7.43872	1.8291	D519	Yes
1697	7.99989	3.13661	V596	Yes		1009	7.77148	1.68099	T264	Yes		888	7.41138	1.82402	N205
						1554	7.54102	1.64291	T456	Yes		1616	7.38745	1.81957	R679	Yes
						1068	7.49414	1.63516	K303			1372	7.37036	1.81639	P531	Yes
						1565	6.85315	1.52923	T465	Yes		1576	7.36011	1.81449	A651	Yes
						1005	6.64148	1.49424	S260	Yes		1692	7.25073	1.79415	Y734	Yes
						1632	6.41736	1.4572	T514	Yes		1645	7.02515	1.75222	A702	Yes
						1428	6.3136	1.44006	V402	Yes		1696	6.96021	1.74014	I738	Yes
						1650	6.30945	1.43937	V526	Yes		1693	6.87134	1.72362	H735
						1311	6.24719	1.42908	F330			1005	6.81323	1.71282	S276	Yes
						1552	6.18494	1.41879	N454			1371	6.77905	1.70646	V530	Yes
						1378	6.16833	1.41605	Y369	Yes		1517	6.57397	1.66834	P622	Yes
						1623	6.15173	1.41331	E505	Yes		1560	5.91602	1.54602	S638	Yes
						1517	6.06873	1.39959	A444	Yes		932	5.8457	1.53295	V228
						1521	6.00647	1.3893	S448			995	5.66211	1.49882	G274	Yes
						1360	5.90686	1.37284	I355			1428	5.64258	1.49518	K570	Yes
						1566	5.85706	1.36461	I466	Yes		1649	5.64258	1.49518	P706
						1373	5.72009	1.34197	V364	Yes		1559	5.5918	1.48574	V637	Yes
						1645	5.70764	1.33991	S521	Yes		1646	5.45898	1.46105	R703	Yes
						1359	5.64123	1.32894	G354	Yes		1694	5.37305	1.44508	T736	Yes
						1523	5.19751	1.25561	R450	Yes		1409	5.34961	1.44072	R556	Yes
						1352	5.17993	1.2527	P348			1574	5.19336	1.41167	M649	Yes
						1416	5.16235	1.24979	N394	Yes		1627	5.18945	1.41094	I690	Yes
						1357	5.08325	1.23672	P353	Yes		1623	5.17773	1.40877	H686	Yes
						1414	4.97339	1.21857	F392	Yes		1357	5.16602	1.40659	L521	Yes
						1354	4.93823	1.21276	D350	Yes		1369	5.15039	1.40368	T528	Yes
						1622	4.92944	1.2113	G504	Yes		1389	5.05273	1.38553	I546	Yes
						1577	4.91186	1.2084	L474	Yes		1650	4.95898	1.3681	I707
						1379	4.90747	1.20767	A370	Yes		1068	3.9646	1.18323	K319	Yes
						1615	4.87231	1.20186	S497	Yes		1312	3.9646	1.18323	T499
						1369	4.82837	1.1946	G360	Yes		1552	3.9646	1.18323	K632	Yes
						1326	4.81958	1.19315	T344			1071	3.94263	1.17915	T322	Yes
						1694	4.81079	1.19169	H561	Yes		1368	3.94263	1.17915	G527	Yes
						1322	4.72729	1.17789	D340			1072	3.92505	1.17588	A323
						1314	4.70972	1.17499	Y333	Yes		1067	3.89429	1.17016	A318
						1413	4.66577	1.16773	V391	Yes		1322	3.89429	1.17016	E508	Yes
						1617	4.65259	1.16555	V499			1319	3.76685	1.14647	E506
						1574	4.57349	1.15248	L471	Yes		989	3.74048	1.14157	A270	Yes
						1520	4.5647	1.15102	L447	Yes		1374	3.7229	1.1383	S533
						1626	4.45483	1.13287	S508	Yes		1379	3.7229	1.1383	A538	Yes
						1629	4.42847	1.12851	I511			1572	3.59106	1.11379	V647	Yes
						1319	3.6842	1.00551	D338	Yes		1524	3.56909	1.1097	L629	Yes
												1558	3.53833	1.10399	P636	Yes
												1425	3.49878	1.09663	T567	Yes
												1518	3.43286	1.08438	E623	Yes
	Description:	Alpha	gamma shape parameter
		D	mean no. of substitution
		N	no. of sites
		xK	no. of changes
		Rk	posterior mean of evolutionary rate

## Sheet: Presence_on_3_D
RVS and type II divergence sites on secondary structure of Subtilases
	fx|XP5977|F. Oxysporum			bb|XP2612|B. Bassiana			pl|XP5939|P. lilacinum
Constitutent of Secondary structure	% of protein structure	RVS & Type II	TypeII	% of protein structure	RVS & Type II	TypeII	% of protein structure	RVS & Type II	TypeII
Alpha Helix	0.14		A414, K415, R418, I421, S424, A422, M416	0.16	Y369, N394, F392, A370, V391	P390, G371, L397, T400, M398, L378	0.13	M562, T560, K559, T567	P558, S566, V565, T568
Beta Strand	0.32	T364, M371, E493, T495, R533	N505,K497, V266, T349, T541, T547, A322, T226, I506, H492, F594, T268, R542, E543, D362, Y561, F496, N483, G503, F548, I536, S372, L382, E499, G549, L498, V228, L225, S545, I363, E381, V534, V374, L321, L544, F482, I595, W480, F504, Y507, L560, V596	0.27	R329, D356, I498, P363, K458, D560, D570, H462, T514, V364, G354, R450, P353, H561, L471, L447, S508	Y472, G556, S557, D464, I250, S531, S506, S512, K559,A328, S307, V211, M459,A562, V252, S446, A507, W527,L463, A513, L501, V213,S495, L558, V345, T460, T306, V509, L449, V563, L564, G346	0.33	V628, T689, Q532, N640, E624, R679, P531, A651, I738, V530, S638, M649, I690, L521, T322, E508, A270, A538,L629	G731, S732, S676, L682, A694, W708, S642, Y650, R687, Q512, Y643, V737, S630, I267, V230, K688, W524, F675, Q695, L625, I641, I227, S648, R693,V513, L652, G514, I739,V680
TM Helix	0.02		A389				0.02	A538, I546	A544, T539
Disorder	0.25			0.22			0.23
